# Supplementary material for: Crystal structure of a subtilisin-like autotransporter passenger domain reveals insights into its cytotoxic function
Source: Nat Commun. 2023 Mar 1;14:1163. doi: 10.1038/s41467-023-36719-2 (PMC9977779; doi:10.1038/s41467-023-36719-2)
Supplement: Supplementary file 4 — Source Data [file 41467_2023_36719_MOESM4_ESM.xlsx]

## Sheet: All figures
Figure 3c
		% WT activity
	Ssp-WT	92.4395	102.85	104.711
	Ssp-ΔL2	90.584	98.5288	103.183
	Ssp-RAE	88.4113	100.526	99.5508
	Ssp-S341A	0.291813	0.266529	0.584432
	Ssp-ΔE2	5.18372	5.21818	5.08644
	Ssp-ΔE3	80.2692	85.1479	82.6208
	Ssp-ΔE2/E3	3.58083	4.83393	4.63697
	pBAD	0.505359	-0.39601	0.734043
Figure 4b
		LDH release (% max value)
	Ssp 5h	3.9779	11.2707	11.9337
	Ssp 24h	8.57633	7.54717	3.94511
	PBS	9.94475	4.64088	4.64088
	Lysis control	100.442	99.4475	100.111
Supplementary Figure 5
		% No additive activity
	No additive	96.1196	99.9581	103.922
	0.1 mM CaCl2	99.4266	101.454	107.448
	0.5 mM CaCl2	98.2051	100.503	107.778
	1 mM CaCl2	97.0435	105.155	110.092
	2.5 mM CaCl2	93.5839	97.892	104.216
	5 mM CaCl2	95.5379	98.1394	100.126
	5 mM EDTA	97.5963	101.669	105.865
Supplementary Figure 7
	Time (min)	Ssp			pBAD
	0	99.7138	100.519	99.7674	99.6064	99.7138	99.6601
	30	98.9088	98.4258	98.3184	98.9624	99.1234	99.1234
	60	96.8157	97.1377	96.7621	97.7818	97.8891	97.8891
	90	98.9088	95.5277	95.2057	96.3327	96.4401	96.2791
	120	94.0787	94.186	95.7961	95.0984	95.4204	95.1521

## Sheet: Figure 3c
Figure 3c
		% WT activity
	Ssp-WT	92.4395	102.85	104.711
	Ssp-ΔL2	90.584	98.5288	103.183
	Ssp-RAE	88.4113	100.526	99.5508
	Ssp-S341A	0.291813	0.266529	0.584432
	Ssp-ΔE2	5.18372	5.21818	5.08644
	Ssp-ΔE3	80.2692	85.1479	82.6208
	Ssp-ΔE2/E3	3.58083	4.83393	4.63697
	pBAD	0.505359	-0.39601	0.734043

## Sheet: Figure 4b
Figure 4b
		LDH release (% max value)
	Ssp 5h	3.9779	11.2707	11.9337
	Ssp 24h	8.57633	7.54717	3.94511
	PBS	9.94475	4.64088	4.64088
	Lysis control	100.442	99.4475	100.111

## Sheet: Supplementary Figure 5
Supplementary Figure 5
		% No additive activity
	No additive	96.1196	99.9581	103.922
	0.1 mM CaCl2	99.4266	101.454	107.448
	0.5 mM CaCl2	98.2051	100.503	107.778
	1 mM CaCl2	97.0435	105.155	110.092
	2.5 mM CaCl2	93.5839	97.892	104.216
	5 mM CaCl2	95.5379	98.1394	100.126
	5 mM EDTA	97.5963	101.669	105.865

## Sheet: Supplementary Figure 7
Supplementary Figure 7
	Time (min)	Ssp			pBAD
	0	99.7138	100.519	99.7674	99.6064	99.7138	99.6601
	30	98.9088	98.4258	98.3184	98.9624	99.1234	99.1234
	60	96.8157	97.1377	96.7621	97.7818	97.8891	97.8891
	90	98.9088	95.5277	95.2057	96.3327	96.4401	96.2791
	120	94.0787	94.186	95.7961	95.0984	95.4204	95.1521
